# Supplementary material for: Transparency of AI in Healthcare as a Multilayered System of Accountabilities: Between Legal Requirements and Technical Limitations
Source: Front Artif Intell. 2022 May 30;5:879603. doi: 10.3389/frai.2022.879603 (PMC9189302; doi:10.3389/frai.2022.879603)
Supplement: Supplementary file 1 [file Data_Sheet_1.zip]

Archive with 2 entries (2 files):
- Annex I.pdf
- Annex II.pdf
